# Supplementary material for: A Novel Sphingomonas sp. Isolated from Argan Soil for the Polyhydroxybutyrate Production from Argan Seeds Waste
Source: Polymers (Basel). 2023 Jan 18;15(3):512. doi: 10.3390/polym15030512 (PMC9921021; doi:10.3390/polym15030512)
Supplement: Supplementary file 1 [file polymers-15-00512-s001.zip]

Archive with 1 entries (1 files):
- polymers-2125926-supplementary.pdf
